# Supplementary material for: Improvement in the Management of Oral Anticoagulation in Patients with Atrial Fibrillation in Primary Health Care
Source: Int J Environ Res Public Health. 2022 May 31;19(11):6746. doi: 10.3390/ijerph19116746 (PMC9180454; doi:10.3390/ijerph19116746)
Supplement: Supplementary file 1 [file ijerph-19-06746-s001.zip]

Archive with 1 entries (1 files):
- ijerph-1681117-supplementary.pdf
